# Supplementary material for: Improved HDL Cholesterol through Vitamin D Status Correction Substantially Lowers 10-Year Atherosclerotic Cardiovascular Disease Risk Score in Vitamin D-Deficient Arab Adults
Source: Nutrients. 2023 Jan 20;15(3):551. doi: 10.3390/nu15030551 (PMC9921125; doi:10.3390/nu15030551)
Supplement: Supplementary file 1 [file nutrients-15-00551-s001.zip]

Archive with 1 entries (1 files):
- nutrients-2073690-supplementary.pdf
